# Supplementary material for: Complex Spatio-Temporal Interplay of Distinct Immune and Bone Cell Subsets during Bone Fracture Healing
Source: Cells. 2023 Dec 24;13(1):40. doi: 10.3390/cells13010040 (PMC10777943; doi:10.3390/cells13010040)
Supplement: Supplementary file 1 [file cells-13-00040-s001.zip]

Archive with 1 entries (1 files):
- cells-2739737-supplementary.pdf
